# Supplementary material for: Dietary Intake of Plant-Based Meat Consumers—A Cross-Sectional Analysis Based on the National Diet and Nutrition Survey (Years 2014–2019) in the United Kingdom
Source: Curr Dev Nutr. 2026 Jun 17;10(7):109401. doi: 10.1016/j.cdnut.2026.109401 (PMC13356719; doi:10.1016/j.cdnut.2026.109401)
Supplement: Multimedia component 1 [file mmc1.xlsx]

## Sheet: Title page
Supplementary material to:
Dietary intake of plant-based meat consumers – a cross-sectional analysis based on the UK National Diet and Nutrition Survey (years 2014-2019)
Nicole Neufingerl 1, Laurine Ballintijn 2, Sander Biesbroek 2*, Anne J Wanders 1
1 Unilever Foods Innovation Center, 6708 WJ Wageningen, The Netherlands
2 Division of Human Nutrition and Health, Wageningen University & Research, 6708 WE Wageningen, The Netherlands
*	Correspondence: Sander Biesbroek, sander.biesbroek@wur.nl

## Sheet: 1 Dietary Reference Values
Supplementary table 1: Dietary reference values used to compare daily nutrient intakes to
Nutrients	gender	age		unit	DRV	Source	Reference
Energy (MJ)	males	18	11.51	MJ	EAR	UK	1
	males	19-49	10.6	MJ	EAR	UK	1
	males	50-59	10.6	MJ	EAR	UK	1
	males	60-64	9.93	MJ	EAR	UK	1
	females	18	8.83	MJ	EAR	UK	1
	females	19-49	8.1	MJ	EAR	UK	1
	females	50-59	8	MJ	EAR	UK	1
	females	60-64	7.99	MJ	EAR	UK	1
Protein (g/d)	males	18	46.1	g/d	EAR	UK	1
	males	19-49	44.4	g/d	EAR	UK	1
	males	50+	42.6	g/d	EAR	UK	1
	females	18	37.1	g/d	EAR	UK	1
	females	19-49	36	g/d	EAR	UK	1
	females	50+	37.2	g/d	EAR	UK	1
Total fat (%E)	all	all	33	%E	AI	UK	1
SFA (%E)	all	all	10	%E	AI	UK	1
MUFA (%E)	all	all	12	%E	AI	UK	1
PUFA(%E)	all	all	6	%E	AI	UK	1
Carbohydates (%E)	all	all	50	%E	AI	UK	2
Fiber (g)	all	all	30	g/d	AI	UK	2
Vitamin A	males	all	500	ug RE	EAR	UK	1
	females	all	400	ug RE	EAR	UK	1
Vitamin B1	all	all	0.3	mg/1000 kcal	EAR	UK	1
Vitamin B2	males	all	1	mg	EAR	UK	1
	females	all	0.9	mg	EAR	UK	1
Niacin	all	all	5.5	mg niacin equivalents per 1000 cal	EAR	UK	1
Vitamin B6	all	all	0.013	mg/g protein	EAR	UK	1
Vitamin B12	all	all	1.25	ug	EAR	UK	1
Folate	all	all	150	ug	EAR	UK	1
Vitamin C	all	all	25	mg	EAR	UK	1
Vitamin E	all	all	12	mg	EAR	IOM	3
Vitamin D	all	all	10	ug	RNI	UK	4
Calcium	males	18	750	mg	EAR	UK	1
	males	19+	525	mg	EAR	UK	1
	females	18	625	mg	EAR	UK	1
	females	19+	525	mg	EAR	UK	1
Magnesium	all	18	250	mg	EAR	UK	1
	males	19+	250	mg	EAR	UK	1
	females	19+	200	mg	EAR	UK	1
Phosphorus	males	18	580	mg	EAR	UK	1
	males	19+	400	mg	EAR	UK	1
	females	18	480	mg	EAR	UK	1
	females	19+	400	mg	EAR	UK	1
Iron	males	18	8.7	mg	EAR	UK	1
	males	19-49	6.7	mg	EAR	UK	1
	females	18	11.4	mg	EAR	UK	1
	females	19-49	11.4	mg	EAR	UK	1
	all	50+	6.7	mg	EAR	UK	1
Zinc	males	all	7.3	mg	EAR	UK	1
	females	all	5.5	mg	EAR	UK	1
Copper	all	all	1.2	mg	RNI	UK	1
Iodine	all	all	140	ug	RNI	UK	1
Potassium	all	all	3500	mg	RNI	UK	1
Sodium	all	all	2400	mg	UL	UK	5
Selenium	males	18	70	ug	RNI	UK	1
	males	19+	75	ug	RNI	UK	1
SFA, saturated fatty acids
MUFA, monounsaturated fatty acids
PUFA, polyunsaturated fatty acids
References
1. Department of Health (1991) Dietary reference values for food energy and nutrients for the United Kingdom. Report of the Panel on Dietary Reference Values of the Committee on Medical Aspects of Food Policy. London: Department of Health.
2. Scientific Advisory Committee on Nutrition (2015) Carbohydrates and Health. London.
3. Institute of Medicine (2006) Dietary Reference intakes. The Essential Guide to Nutrient Requirements. Washington D.C.: Instititute of Medicine.
4. Scientific Advisory Committee on Nutrition (2016) Vitamin D and Health. London.
5. Scientific Advisory Committee on Nutrition (2003) Salt and Health. London.

## Sheet: 2 Foods PMB vs non-Consumer 
Supplementary table 2: Median, 25th and 75th percentile of daily intake (g/d) of foods among plant-based meat (PBM) consumers and non-PBM consumers.
	All								Frequent Meat eaters								Flexitarians								Vegetarians/Vegans
	PBM consumers (n=101)			Non-PBM consumers (n=1845)					PBM consumers (n=33)			Non-PBM consumers (n=1449)					PBM consumers (n=21)			Non-PBM consumers (n=338)					PBM consumers (n=24)			Non-PBM consumers (n=28)
	Median	25th p	75th p	Median	25th p	75th p	CLES	p-value*	Median	25th p	75th p	Median	25th p	75th p	CLES	p-value	Median	25th p	75th p	Median	25th p	75th p	CLES	p-value*	Median	25th p	75th p	Median	25th p	75th p	CLES	p-value
Fruit & Vegetables (incl pulses)	346.252	234.537	483.71	227.65	121.325	365.16	0.661	<0.001	320.093	234.088	388.766	215.847	118.882	344.142	0.637	0.0627	376.368	267.293	479.177	252.349	128.14	405.799	0.639	0.1577	376.29	225.172	501.461	392.719	261.978	637.086	0.015	1
Vegetables	189.162	112.5	279.328	122.287	64	196.475	0.644	<0.001	189.162	104.125	238.998	120	65.325	187.887	0.62	0.1824	186.368	145	267.762	125.05	53.485	220.513	0.639	0.1558	189.713	130.69	278.925	229.611	142.294	308.542	-0.016	1
Fruit	125	60.175	190	67.5	3.3	147.625	0.621	<0.001	125	33.5	187.438	58.75	0.65	140	0.618	0.1976	121.015	67.5	209.875	92.5	14.269	166.469	0.565	1	124.688	58.256	199.826	80.425	20.094	241.812	0.094	1
Cereals	219.5	163.458	293.25	213.249	145.625	292.048	0.509	1	215.919	171.86	293.25	213.336	145.625	291.05	0.531	1	207.6	163.458	272.805	204.889	142.918	287.67	0.505	1	243.344	179.069	300.245	274.479	213.589	346.622	-0.006	1
Potatoes	75	37.5	119.969	79	39.375	124.25	0.451	1	90.25	44.452	117.5	83.525	43.4	130	0.479	1	47.85	0.713	130	55	25	100.847	0.482	1	75.25	42.075	108.75	41.5	22.456	83.156	0.18	1
Pulses	20.7	0	50	0	0	39.996	0.571	0.0057	11.25	0	47.498	0	0	35.66	0.554	1	21.77	0	50	0	0	44.392	0.564	1	17.743	0	65.878	44.36	25.938	79.969	-0.079	1
Nuts & Seeds	0	0	9.375	0	0	5	0.543	0.1026	0	0	4.5	0	0	3.625	0.54	1	0.713	0	9.375	0	0	7.859	0.51	1	0.93	0	36.75	6.927	0	32.678	0.007	1
Eggs	25	0	45	14.25	0	37.27	0.521	1	28.5	0	42.938	14.52	0	38.812	0.519	1	28.5	0	46.406	13.302	0	35	0.55	1	24.375	0	50.248	0	0	14.953	0.223	0.4878
Dairy & Cheese	183.625	113.692	319.413	188.4	101.175	306.8	0.487	1	181.532	74.25	311.478	186.215	100.295	297.4	0.469	1	230	157.8	331.775	192.488	101.062	335.39	0.554	1	151.837	113.027	279.4	253.738	152.713	372.752	-0.083	1
Fish	15	0	47	14	0	42.5	0.485	1	22.5	0	43	9	0	37.2	0.553	1	9.99	0	55.25	31.984	0	58.688	0.405	1	0	0	0	0	0	0	0.092	1
Meat	16.688	0	105.476	124.638	74.532	184.678	0.173	<0.001	122.975	87.016	151.863	144.706	102	201.898	0.388	0.9291	28.83	20	54.247	52.594	31.218	78.906	0.326	0.5643	0	0	0	0	0	0	n.a.	n.a.
Plant-based meat	25	17.062	48.75	0	0	0	0.972	n.a.	21.25	10.5	29.175	0	0	0	0.988	n.a.	32.5	19.087	42	0	0	0	0.967	n.a.	66.325	36.023	79.279	0	0	0	0.554	n.a.
All Meat Replacers	31.25	18.75	57.958	0	0	0	0.968	<0.001	21.25	10.5	29.175	0	0	0	0.986	<0.001	32.5	19.087	42	0	0	0	0.959	<0.001	72.1	42.317	84.231	0	0	0	0.501	<0.001
Fats, Oils & Spreads	15.433	6.825	22.727	12.95	6.243	20.948	0.513	1	11.713	6.21	20.962	12.905	6.243	20.902	0.464	1	14.975	6.015	20.333	12.833	6.068	20.427	0.503	1	18.336	9.976	25.611	14.555	6.109	19.702	0.161	1
Sugar & Confectionary	18	6.72	32.25	15	4.702	32.089	0.501	1	16.925	6.72	25.708	15	5	32.5	0.496	1	26.33	8.765	41.45	15.142	4	30.062	0.582	1	14.275	4.235	20.53	18.53	9.325	27.495	-0.039	1
Savory Snacks	2.5	0	10.5	0	0	12.5	0.481	1	6.25	0	10	0	0	12.5	0.513	1	3	0	10.5	0	0	8.125	0.53	1	0	0	7.562	1.017	0	7.75	-0.013	1
Non-alcoholic drinks	1567.48	1288.45	2085.95	1452.09	1074.75	1935.35	0.557	0.0817	1455.25	1193.22	1975.75	1440.75	1074.35	1921.75	0.517	1	1482.5	1324.23	2292.77	1477.75	1062.33	1975.16	0.568	1	1788.42	1507.05	2249.72	1729.82	1312.09	2446.93	0.08	1
Alcoholic drinks	62.5	0	223.745	8.975	0	247.5	0.5	1	151.5	31.458	351.25	18.75	0	283.5	0.607	0.2755	0	0	75	0	0	184.688	0.387	1	21.25	0	502.375	0	0	109.531	0.147	1
Miscellaneous	36.925	15.25	65.415	31.76	12.56	71.002	0.494	1	46.875	21.4	73.614	32.55	14.5	72.125	0.534	1	39.833	11.967	66.567	29.569	8.117	66.158	0.514	1	31.902	13.397	64.541	35.723	11.576	97.704	0.034	1
Supplements	0	0	1	0	0	0	0.537	0.0741	0	0	0	0	0	0	0.442	1	0	0	1	0	0	0.75	0.533	1	0.688	0	2	0	0	1	0.141	1
n.a., not applicable
CLES, Common Language Effect size of PBM consumers > non-PBM consumers
* Mann Whitney U-test, p-value is Bonferroni corrected

## Sheet: 3 Nutrients from PBM
Supplementary table 3: Median, 25th and 75th percentile of contribution (%) of plant-based meat (PBM) to total daily energy and nutrient intake among PBM consumers on days that PBM is consumed
	All PBM consumers (n=101)			Frequent Meat eating PBM consumers (n=33)			Flexitarian PBM consumers (n=21)			Vegetarian/Vegan PBM consumers (n=24)
	Median	25th p	75th p	Median	25th p	75th p	Median	25th p	75th p	Median	25th p	75th p
amount of PBM consumed on PBM day (g)	80.2	52.5	117	78	34.736	110.21	78	51.112	112.48	100.642	74.115	144.423
energy	5.867	3.056	8.814	5.379	2.842	8.237	4.821	2.509	11.241	7.09	5.504	8.664
protein	18.581	10.276	24.636	16.637	7.497	23.779	18.871	7.987	24.805	21.924	14.715	24.393
carbohydrates	2.383	1.365	4.089	1.985	1.487	3.411	1.704	1.099	3.632	2.766	2.303	5.186
fiber	17.441	10.268	27.863	19.085	10.166	27.841	13.055	6.105	28.036	20.088	14.529	28.804
total fat	5.07	2.1	9.184	4.495	2.1	7.632	5.727	1.387	9.642	5.996	4.338	8.755
SFA	2.961	1.387	5.797	3.375	1.984	5.458	2.432	0.823	5.778	4.115	2.29	5.781
MUFA	3.27	1.277	7.042	2.54	1.437	6.308	4.035	0.632	7.772	3.746	2.356	6.158
PUFA	8.593	4.446	16.909	8.593	5.924	16.68	6.932	4.446	27.135	8.96	5.787	14.3
vitamin A	0	0	0.088	0	0	0.008	0	0	0.034	0.007	0	0.447
Vitamin B1	7.741	4.615	13.065	6.275	2.966	11.032	7.565	4.33	12.345	9.1	6.979	15.11
Vitamin B2	16.947	7.658	27.048	16.228	5.639	27.048	13.75	4.481	29.598	22.312	11.792	28.238
Niacin	10.474	5.354	15.579	7.711	3.865	11.725	9.746	5.163	17.757	11.888	10.005	15.602
Vitamin B6	0.465	0	5.448	0	0	1.17	2.55	0	6.879	2.822	0	5.298
vitamin B12	0	0	3.117	0	0	0	0	0	0	0	0	8.305
folate	7.635	3.961	11.312	7.714	3.323	10.987	7.231	3.025	13.968	8.376	5.888	10.825
vitamin C	0	0	0	0	0	0.002	0	0	0	0	0	0
vitamin D	0	0	0	0	0	0	0	0	0	0	0	0
vitamin E	0	0	3.396	0	0	1.973	0	0	4.259	0.152	0	2.391
calcium	3.914	2.316	7.678	3.152	1.949	6.567	4.796	2.893	5.961	4.657	2.903	7.113
magnesium	11.48	6.608	15.129	10.326	4.274	13.279	12.502	8.109	15.444	12.453	9.53	14
phosphorus	13.969	7.97	20.094	13.364	7.261	19.577	14.092	6.46	21.828	16.314	13.33	20.424
iron	6.936	3.502	12.05	4.703	2.575	9.146	8.05	6.055	10.965	7.671	4.343	12.475
zinc	33.811	16.566	54.666	33.811	13.291	57.116	26.044	7.701	55.734	40.759	29.416	54.017
copper	8.412	5.094	12.115	8.273	3.311	11.826	8.682	5.587	12.634	8.502	5.982	9.741
iodine	2.399	1.193	4.478	2.443	1.225	4.007	1.207	0.625	3.709	2.904	1.72	4.379
potassium	5.28	3.135	8.956	4.214	2.083	6.376	6.536	4.486	9.113	5.37	3.515	9.011
sodium	15.259	6.471	21.86	13.092	8.737	20.699	13.177	5.378	23.473	17.87	12.687	21.024
selenium	8.866	4.504	15.594	8.588	2.435	10.776	13.229	3.867	19.731	11.138	9.005	14.062
SFA, saturated fatty acids
MUFA, monounsaturated fatty acids
PUFA, polyunsaturated fatty acids

## Sheet: 4 Nutrients PBM vs non-Consumer
Supplementary table 4: Median, 25th and 75th percentile of daily nutrient intake of plant-based meat (PBM) consumers and non-PBM consumers expressed as percentage of age-and sex-specific dietary reference values
	All								Frequent Meat eaters								Flexitarians								Vegetarians/Vegans
	PBM consumers (n=101)			Non-PBM consumers (n=1845)					PBM consumers (n=33)			Non-PBM consumers (n=1449)					PBM consumers (n=21)			Non-PBM consumers (n=338)					PBM consumers (n=24)			Non-PBM consumers (n=28)
	Median	25th p	75th p	Median	25th p	75th p	CLES	p-value*	Median	25th p	75th p	Median	25th p	75th p	CLES	p-value*	Median	25th p	75th p	Median	25th p	75th p	CLES	p-value*	Median	25th p	75th p	Median	25th p	75th p	CLES	p-value*
energy (%EAR)	83.767	71.035	98.341	79.988	65.061	95.952	0.518	1	83.313	66.254	101.305	81.767	66.803	96.876	0.511	1	74.765	69.607	84.72	73.401	59.331	90.947	0.51	1	88.436	68.997	103.181	83.059	57.353	98.788	0.146	1
protein (%EAR)	173.885	144.509	201.458	183.357	147.976	218.638	0.424	1	191.917	174.122	216.13	190.996	158.452	225.11	0.49	1	162.612	140.65	187.512	153.389	121.91	188.463	0.55	1	164.733	137.999	182.905	132.765	107.227	178.696	0.199	1
carbohydrates (%AI)	102.089	88.512	108.375	97.696	87.193	107.914	0.52	1	94.657	87.7	106.427	96.755	86.638	105.736	0.5	1	102.986	93.136	113.061	102.209	90.893	113.099	0.489	1	105.136	93.053	109.841	115.585	99.079	128.301	-0.122	0.868
fiber (%AI)	79.279	61.358	96.13	58.893	44.85	75.605	0.694	<0.001	68.486	57.692	85.932	59.076	45.175	74.732	0.646	0.0532	77.924	67.192	87.126	56.628	42.005	74.17	0.711	0.0056	95.005	68.46	110.367	82.364	70.235	116.734	0.095	1
total fat (%AI)	105.022	88.83	115.96	100.981	88.216	112.033	0.508	1	101.669	81.919	112.926	101.15	88.708	111.964	0.45	1	109.208	86.66	116.266	99.863	86.317	112.191	0.53	1	101.776	93.675	111.873	96.28	78.787	110.077	0.147	1
SFA (%AI)	121.066	94.544	149.254	119.94	97.341	142.567	0.484	1	109.097	85.616	147.596	119.876	97.842	142.005	0.448	1	120.355	93.249	148.159	121.4	95.62	145.303	0.459	1	117.328	106.164	135.861	109.215	75.873	130.706	0.155	1
MUFA (%AI)	98.748	84.884	119.324	101.213	86.827	115.898	0.452	1	95.214	84.884	112.48	102.272	88.521	116.333	0.431	1	98.748	87.794	126.433	96.214	82.353	113.419	0.525	1	91.971	87.853	110.186	95.603	70.902	102.466	0.126	1
PUFA (%AI)	104.946	80.079	123.807	91.779	75.111	112.321	0.563	0.0616	96.164	72.741	109.848	91.397	75.663	110.874	0.498	1	104.562	84.958	113.522	91.452	73.463	115.553	0.578	1	114.722	80.972	143.895	104.449	85.916	131.064	0.101	1
vitamin A (%EAR)	189.815	120.007	283.929	143.026	88.886	222.548	0.578	0.0112	189.815	116.419	242.808	144.81	89.594	222.215	0.565	1	181.401	103.707	266.214	130.746	80.62	216.055	0.573	1	161.108	116.53	267.18	194.378	128.233	287.867	-0.019	1
vitamin B1 (%EAR)	290.666	249.851	335.314	272.846	225.759	330.582	0.54	0.63	284.097	255.184	317.981	274.477	226.875	332.356	0.519	1	321.645	260.643	360.171	266.553	218.913	314.377	0.652	0.126	306.468	260.022	336.638	300.272	252.941	372.017	0.01	1
vitamin B2 (%EAR)	168.801	131.989	231.87	156.469	118.252	203.247	0.553	0.1764	166.783	130.114	214.208	157.157	121.04	204.502	0.534	1	157.382	134.497	232.06	150.935	106.984	195.292	0.58	1	181.405	139.502	230.125	165.102	109.832	243.612	0.134	1
niacin (%EAR)	308.929	259.412	350.493	353.035	300.252	419.932	0.316	<0.001	342.958	294.98	430.459	367.955	311.713	430.771	0.441	1	317.401	259.412	340.312	315.885	266.301	377.551	0.418	1	305.364	252.492	319.713	257.376	232.249	300.853	0.211	1
vitamin B6 (%EAR)	173.468	144.252	203.335	171.769	147.228	206.152	0.473	1	172.007	142.116	199.481	170.153	147.419	202.034	0.477	1	173.468	157.602	203.335	174.03	145.554	216.885	0.464	1	168.765	152.062	223.545	205.629	162.743	262.742	-0.101	1
vitamin B12 (%EAR)	340.348	223.38	445.476	368.588	260.264	501.855	0.415	1	341.633	245.32	431.114	377.956	268.346	507.727	0.433	1	333.64	266.629	465.593	356.468	240.404	485.039	0.473	1	315.013	162.988	407.7	251.289	101.684	395.407	0.15	1
folate (%EAR)	185.854	144.012	229.911	148.058	112.011	192.68	0.627	<0.001	185.854	137.358	221.173	148.447	114.084	192.592	0.596	0.9464	176.304	133.655	200.571	141.741	103.364	186.923	0.607	0.8764	202.052	145.857	257.189	206.945	139.105	244.195	0.091	1
vitamin C (%EAR)	372.859	260.516	527.065	269.136	167.969	416.341	0.627	<0.001	352.603	255.174	484.603	266.298	167.306	408.17	0.616	0.3444	450.675	283.338	569.768	276.054	166.512	429.038	0.655	0.112	379.64	276.027	518.717	405.636	237.072	614.874	0.019	1
vitamin D (%EAR)	23.404	14.32	34.39	23.79	14.317	37.824	0.46	1	23.404	15.512	30.923	24.194	15.322	37.474	0.458	1	25.502	13.876	51.896	22.937	11.117	40.538	0.512	1	19.868	10.664	28.49	8.951	5.063	18.352	0.246	0.5124
vitamin E (%EAR)	86.22	68.475	118.046	75.591	56.938	99.088	0.585	0.0028	76.142	64.1	98.665	76.219	57.581	99.195	0.524	1	85.473	69.706	114.94	72.174	53.057	95.08	0.606	0.9268	97.837	78.221	128.138	77.659	61.779	109.737	0.153	1
calcium (%EAR)	165.67	130.524	216.498	144.919	108.77	188.532	0.586	0.0028	143.255	112.503	184.564	144.422	109.936	186.285	0.5	1	159.898	136.879	216.498	144.698	103.912	196.275	0.597	1	180.756	142.446	217.726	161.263	124.804	233.853	0.109	1
magnesium (%EAR)	134.109	107.322	152.348	111.449	88.471	138.329	0.614	<0.001	127.646	104.19	146.798	111.533	89.046	136.713	0.592	1	114.385	102.393	140.044	108.235	84.902	143.141	0.57	1	143.28	115.336	162.318	152.163	109.857	175.697	0.025	1
phosphorus (%EAR)	317.236	262.851	380.789	305.357	238.346	368.445	0.527	1	317.682	267.799	380.301	311.062	245.957	371.864	0.519	1	297.838	259.902	371.742	276.712	208.446	342.057	0.587	1	324.576	260.461	383.931	283.226	215.466	346.645	0.173	1
iron (%EAR)	156.838	106.104	198.686	136.854	95.971	180.661	0.538	0.7028	156.838	102.878	196.141	139.293	98.474	182.028	0.532	1	146.022	107.574	201.739	123.338	82.969	168.728	0.576	1	166.946	109.927	198.816	152.757	112.512	195.392	0.058	1
zinc (%EAR)	141.168	124.709	182.09	126.974	100.486	157.639	0.606	<0.001	137.423	124.709	174.184	130.009	104.425	161.704	0.584	1	132.15	114.449	152.466	110.547	84.46	141.776	0.621	0.518	168.198	137.965	205.432	117.592	94.916	155.237	0.32	0.0308
copper (%RNI)	107.183	88.044	141.944	90.342	69.762	117.246	0.626	<0.001	96.355	82.688	116.001	90.479	70.534	114.263	0.559	1	98.299	88.044	148.952	86.697	62.296	118.593	0.62	0.532	128.369	90.825	156.063	129.4	91.504	161.97	0.064	1
iodine (%RNI)	100.242	69.667	141.846	101.882	72.088	144.079	0.469	1	105.617	75.441	139.134	100.572	72.088	141.231	0.501	1	109.89	82.984	166.024	108.038	71.173	151.484	0.519	1	79.577	63.509	137.156	89.419	61.967	136.026	0.052	1
potassium (%RNI)	87.336	71.438	99.906	78.475	63.596	96.93	0.555	0.1484	90.4	74.676	99.095	79.713	65.351	97.637	0.569	1	87.283	68.53	103.902	71.875	56.665	92.15	0.597	1	89.027	75.897	101.047	84.497	61.89	100.802	0.113	1
sodium (%UL)	86.218	67.48	105.959	82.159	62.438	105.964	0.499	1	82.685	67.181	106.444	86.425	66.467	109.502	0.468	1	87.293	77.972	101.784	68.739	52.477	88.443	0.648	0.1568	93.116	79.826	113.17	75.131	54.043	106.742	0.192	1
selenium (%RNI)	64.718	49.376	87.99	66.882	51.296	85.878	0.464	1	74.216	54.924	92.607	68.309	52.773	86.425	0.527	1	64.718	45.746	95.314	61.998	45.655	81.563	0.497	1	54.923	43.339	71.742	50.908	36.961	60.777	0.15	1
CLES, Common Language Effect size of PBM consumers > non-PBM consumers
AI, adequate intake
EAR, estimated average requirement
RNI, reference nutrient intake
UL, tolerable upper level
SFA, saturated fatty acids
MUFA, monounsaturated fatty acids
PUFA, polyunsaturated fatty acids
* Mann Whitney U-test, p-value is Bonferroni corrected

## Sheet: 5 Regression Nutrients
Supplementary table 5: Regression analysis on nutrient intake with plant-based meat consumption as additional predictor in model 2, i.e., beyond the covariables age, sex, BMI, education level, ethnicity, country, total energy intake and alcohol intake (model1, not shown)
Nutrient	Model predictorsa	β	SE	Std. Beta	p-value*	R²	DR² #	p-value DR²*
protein (% EAR)	(Intercept)	24.6968	7.62943		0.0332171	0.458375	0.00256814	0.423264
	BMI (kg/m2)	0.789286	0.199239	0.0725112	0.00209125
	education (medium)	0.111646	2.76196	0.000840011	1
	education (low)	-8.89529	2.57193	-0.0743796	0.0150101
	education (other)	-9.76448	4.22187	-0.0476076	0.562866
	age (30-44)	0.223773	3.33527	0.00172045	1
	age (45-65)	0.0497749	3.01135	0.000431463	1
	sex (female)	20.3381	2.28655	0.175378	<0.001
	country (North Ireland)	1.21411	2.96751	0.00745616	1
	country (Scotland)	-2.44478	4.15392	-0.0105277	1
	country (Wales)	1.86246	3.30747	0.0101708	1
	ethnicity (Mixed)	0.119412	11.0816	0.000190453	1
	ethnicity (Black)	-8.30184	6.63177	-0.0222392	1
	ethnicity (Asian)	-3.31851	4.53454	-0.0132691	1
	ethnicity (Other)	19.5973	9.38602	0.0369195	0.997612
	Total energy (MJ)	18.0673	0.495577	0.746243	<0.001
	Alcohol (>16g/d)b	-14.3914	2.41256	-0.112598	<0.001
	PBM (≤25g/d)c	-12.9569	6.25292	-0.036619	1
	PBM (>25g/d)	-13.2838	6.41361	-0.0367738	1
fat (%AI)	(Intercept)	88.9534	3.31312		6.51742e-132	0.126663	0.00077517	1
	BMI (kg/m2)	-0.204001	0.0865205	-0.0548023	0.499257
	education (medium)	-4.22901	1.19939	-0.0930415	0.0116852
	education (low)	-3.75833	1.11687	-0.0918934	0.0211084
	education (other)	-3.32164	1.83337	-0.0473561	1
	age (30-44)	2.89579	1.44836	0.0651022	1
	age (45-65)	4.04476	1.30769	0.102523	0.0543319
	sex (female)	4.28361	0.992945	0.108012	0.000456854
	country (North Ireland)	2.01339	1.28866	0.0361561	1
	country (Scotland)	3.29423	1.80386	0.0414806	1
	country (Wales)	0.0253646	1.43629	0.000405035	1
	ethnicity (Mixed)	-7.06733	4.81227	-0.0329602	1
	ethnicity (Black)	0.201887	2.87988	0.00158143	1
	ethnicity (Asian)	-6.5311	1.96915	-0.0763623	0.025094
	ethnicity (Other)	-3.24073	4.07593	-0.0178525	1
	Total energy (MJ)	2.42822	0.215207	0.293271	<0.001
	Alcohol (>16g/d)b	-12.3867	1.04767	-0.283385	<0.001
	PBM (≤25g/d)c	3.10909	2.71536	0.0256942	1
	PBM (>25g/d)	-1.29095	2.78514	-0.0104501	1
SFA(%UL)	(Intercept)	93.5607	5.93499		<0.001	0.119205	0.000942345	1
	BMI (kg/m2)	-0.180196	0.154989	-0.0271379	1
	education (medium)	-5.78575	2.14855	-0.0713611	0.193089
	education (low)	-1.81802	2.00072	-0.0249203	1
	education (other)	-3.0876	3.28423	-0.0246779	1
	age (30-44)	3.30978	2.59453	0.0417149	1
	age (45-65)	8.16853	2.34255	0.116075	0.013512
	sex (female)	7.22536	1.77872	0.102138	0.00137083
	country (North Ireland)	5.0945	2.30845	0.0512885	0.741165
	country (Scotland)	3.53398	3.23136	0.024947	1
	country (Wales)	4.00488	2.5729	0.0358524	1
	ethnicity (Mixed)	-4.93212	8.6205	-0.0128953	1
	ethnicity (Black)	-7.64883	5.1589	-0.0335893	1
	ethnicity (Asian)	-19.6702	3.52745	-0.128934	<0.001
	ethnicity (Other)	-16.2215	7.30146	-0.0500971	0.713655
	Total energy (MJ)	4.21897	0.385513	0.285662	<0.001
	Alcohol (>16g/d)b	-19.4435	1.87675	-0.249379	<0.001
	PBM (≤25g/d)c	5.94488	4.86419	0.0275428	1
	PBM (>25g/d)	-2.91362	4.98919	-0.0132223	1
MUFA (%AI)	(Intercept)	93.2135	4.1306		<0.001	0.0813576	0.001	1
	BMI (kg/m2)	-0.225061	0.107869	-0.0497363	1
	education (medium)	-3.98352	1.49533	-0.0720961	0.210413
	education (low)	-4.70933	1.39245	-0.094723	0.0198523
	education (other)	-3.92827	2.28574	-0.0460713	1
	age (30-44)	1.40344	1.80573	0.0259555	1
	age (45-65)	0.583117	1.63036	0.0121588	1
	sex (female)	3.51122	1.23794	0.0728327	0.124627
	country (North Ireland)	1.97617	1.60662	0.0291934	1
	country (Scotland)	5.48768	2.24895	0.0568442	0.399087
	country (Wales)	-1.35101	1.79068	-0.0177471	1
	ethnicity (Mixed)	-12.5371	5.99965	-0.048099	0.993441
	ethnicity (Black)	3.0161	3.59047	0.0194354	1
	ethnicity (Asian)	-7.05284	2.45502	-0.0678364	0.11116
	ethnicity (Other)	-0.250914	5.08163	-0.00113707	1
	Total energy (MJ)	2.46164	0.268307	0.244575	<0.001
	Alcohol (>16g/d)b	-9.61679	1.30617	-0.180992	<0.001
	PBM (≤25g/d)c	-1.33836	3.38536	-0.0090987	1
	PBM (>25g/d)	-4.6957	3.47235	-0.0312692	1
PUFA(%AI)	(Intercept)	97.5683	5.22322		<0.001	0.0677795	0.004	0.992804
	BMI (kg/m2)	-0.300128	0.136402	-0.0528374	0.753664
	education (medium)	-3.4104	1.89088	-0.0491712	1
	education (low)	-6.3588	1.76078	-0.10189	0.00845502
	education (other)	-3.64659	2.89036	-0.0340704	1
	age (30-44)	5.43734	2.28338	0.0801093	0.468692
	age (45-65)	4.49998	2.06161	0.0747494	0.788032
	sex (female)	3.01129	1.5654	0.0497602	1
	country (North Ireland)	-1.84271	2.0316	-0.0216859	1
	country (Scotland)	0.424411	2.84383	0.00350224	1
	country (Wales)	-4.00959	2.26434	-0.0419598	1
	ethnicity (Mixed)	-2.5254	7.58666	-0.00771847	1
	ethnicity (Black)	11.1148	4.54021	0.0570573	0.390395
	ethnicity (Asian)	12.6205	3.10441	0.0967026	0.00135209
	ethnicity (Other)	10.085	6.42581	0.0364083	1
	Total energy (MJ)	1.02045	0.339279	0.0807685	0.0720802
	Alcohol (>16g/d)b	-11.1671	1.65167	-0.167429	<0.001
	PBM (≤25g/d)c	8.21231	4.28084	0.0444768	1
	PBM (>25g/d)	7.77868	4.39085	0.0412652	1
carbohydrates (%AI)	(Intercept)	105.612	2.74983		<0.001	0.164414	0.00199368	1
	BMI (kg/m2)	-0.0622529	0.0718105	-0.0197089	1
	education (medium)	2.36132	0.995476	0.0612249	0.480519
	education (low)	4.18557	0.926985	0.120609	<0.001
	education (other)	4.13041	1.52167	0.0693989	0.181021
	age (30-44)	-2.54772	1.20211	-0.0675019	0.923388
	age (45-65)	-3.94374	1.08536	-0.117808	0.00776418
	sex (female)	-0.896241	0.824126	-0.0266332	1
	country (North Ireland)	-0.646919	1.06956	-0.0136912	1
	country (Scotland)	-0.774905	1.49717	-0.0114994	1
	country (Wales)	0.413671	1.19209	0.00778495	1
	ethnicity (Mixed)	7.18283	3.99409	0.0394789	1
	ethnicity (Black)	4.65576	2.39025	0.0429802	1
	ethnicity (Asian)	6.90537	1.63436	0.0951515	0.000677833
	ethnicity (Other)	0.375968	3.38295	0.00244086	1
	Total energy (MJ)	-0.433545	0.178618	-0.0617094	0.413505
	Alcohol (>16g/d)b	-11.4184	0.869545	-0.307866	<0.001
	PBM (≤25g/d)c	1.62237	2.2537	0.015801	1
	PBM (>25g/d)	4.47924	2.31162	0.0427318	1
Fiber (%AI)**	(Intercept)	4.61325	0.205022		<0.001	0.45778	0.0284628	<0.001
	BMI (kg/m2)	-0.0058649	0.00535404	-0.0200614	1
	education (medium)	-0.314307	0.0742206	-0.0880495	0.000649675
	education (low)	-0.507562	0.0691141	-0.15802	<0.001
	education (other)	-0.220028	0.113452	-0.0399426	1
	age (30-44)	0.363228	0.089627	0.103978	0.00142689
	age (45-65)	0.751373	0.0809224	0.242504	<0.001
	sex (female)	0.114923	0.0614451	0.0368981	1
	country (North Ireland)	-0.149342	0.0797445	-0.0341485	1
	country (Scotland)	-0.0737769	0.111626	-0.011829	1
	country (Wales)	-0.100154	0.0888799	-0.0203643	1
	ethnicity (Mixed)	-0.644925	0.297791	-0.0382981	0.822652
	ethnicity (Black)	-0.376823	0.178212	-0.0375849	0.934634
	ethnicity (Asian)	0.36472	0.121854	0.0542983	0.0756083
	ethnicity (Other)	0.103957	0.252226	0.007292	1
	Total energy (MJ)	0.422029	0.0133174	0.649021	<0.001
	Alcohol (>16g/d)b	-0.747816	0.0648314	-0.217847	<0.001
	PBM (≤25g/d)c	0.79843	0.168031	0.084018	<0.001
	PBM (>25g/d)	1.46257	0.172349	0.150752	<0.001
Vitamin A (%EAR)	(Intercept)	35.0115	38.5896		1	0.0583559	0.00142849	1
	BMI (kg/m2)	0.0958508	1.00775	0.00229552	1
	education (medium)	-26.718	13.97	-0.0524035	1.51121
	education (low)	-35.3513	13.0088	-0.0770575	0.179346
	education (other)	-27.9263	21.3542	-0.035494	1
	age (30-44)	18.4864	16.8698	0.037051	1
	age (45-65)	59.8192	15.2314	0.135173	0.00240846
	sex (female)	66.8548	11.5653	0.150284	<0.001
	country (North Ireland)	-30.564	15.0097	-0.0489309	1
	country (Scotland)	-16.0886	21.0105	-0.0180604	1
	country (Wales)	-13.4155	16.7292	-0.0190981	1
	ethnicity (Mixed)	-8.52615	56.0509	-0.00354492	1
	ethnicity (Black)	-7.85617	33.5435	-0.00548621	1
	ethnicity (Asian)	-56.5856	22.9357	-0.0589818	0.370289
	ethnicity (Other)	-62.3304	47.4745	-0.0306109	1
	Total energy (MJ)	16.5422	2.50662	0.178112	<0.001
	Alcohol (>16g/d)b	-24.3831	12.2027	-0.0497313	1
	PBM (≤25g/d)c	20.8941	31.6272	0.0153937	1
	PBM (>25g/d)	49.0599	32.44	0.0354043	1
Vitamin B1 (%EAR)	(Intercept)	322.862	15.5949		<0.001	0.100846	0.00312095	1
	BMI (kg/m2)	0.845554	0.407254	0.0489653	1
	education (medium)	-0.775956	5.64558	-0.00368006	1
	education (low)	-11.7701	5.25714	-0.0620369	0.682794
	education (other)	-7.88455	8.62972	-0.0242315	1
	age (30-44)	0.916004	6.81746	0.00443922	1
	age (45-65)	12.2512	6.15535	0.0669402	1
	sex (female)	0.868872	4.67381	0.00472279	1
	country (North Ireland)	-0.823026	6.06575	-0.00318602	1
	country (Scotland)	0.581588	8.49081	0.00157865	1
	country (Wales)	-2.51378	6.76063	-0.0086531	1
	ethnicity (Mixed)	7.66952	22.6514	0.00771049	1
	ethnicity (Black)	-37.8267	13.5557	-0.0638734	0.14364
	ethnicity (Asian)	-27.3917	9.26883	-0.0690385	0.0854757
	ethnicity (Other)	-32.1358	19.1855	-0.0381615	1
	Total energy (MJ)	-6.57119	1.01298	-0.171083	<0.001
	Alcohol (>16g/d)b	-38.75	4.93139	-0.191106	<0.001
	PBM (≤25g/d)c	8.47602	12.7813	0.0150999	1
	PBM (>25g/d)	31.4349	13.1097	0.0548533	0.448096
Vitamin B2 (%EAR)	(Intercept)	11.7979	10.4513		1	0.33854	0.00229704	1
	BMI (kg/m2)	-0.0122681	0.272931	-0.000909224	1
	education (medium)	0.425332	3.78353	0.00258162	1
	education (low)	2.25024	3.52321	0.015179	1
	education (other)	2.15924	5.78342	0.00849278	1
	age (30-44)	8.32089	4.56889	0.051609	1
	age (45-65)	23.5443	4.12516	0.164642	<0.001
	sex (female)	16.4971	3.13227	0.114761	<0.001
	country (North Ireland)	-12.8125	4.06511	-0.0634768	0.0445477
	country (Scotland)	-5.06205	5.69033	-0.0175851	1
	country (Wales)	-5.7929	4.53081	-0.0255204	1
	ethnicity (Mixed)	-1.70133	15.1804	-0.00218901	1
	ethnicity (Black)	-40.2091	9.08467	-0.0868947	0.000275065
	ethnicity (Asian)	-26.712	6.21174	-0.0861639	0.000485941
	ethnicity (Other)	-22.1817	12.8576	-0.0337115	1
	Total energy (MJ)	18.5509	0.678876	0.618122	<0.001
	Alcohol (>16g/d)b	-20.2633	3.3049	-0.127897	<0.001
	PBM (≤25g/d)c	5.58023	8.5657	0.0127227	1
	PBM (>25g/d)	21.0977	8.78582	0.0471164	0.443845
Niacin (%EAR)**	(Intercept)	20.6812	0.444443		<0.001	0.114524	0.0126026	<0.001
	BMI (kg/m2)	0.057046	0.0116064	0.11503	<0.001
	education (medium)	0.325777	0.160894	0.0537994	1
	education (low)	-0.233601	0.149824	-0.0428731	1
	education (other)	-0.17644	0.24594	-0.0188817	1
	age (30-44)	-0.0670847	0.194292	-0.0113207	1
	age (45-65)	-0.375693	0.175422	-0.0714795	0.873688
	sex (female)	-0.900908	0.1332	-0.170515	<0.001
	country (North Ireland)	0.0111349	0.172869	0.00150093	1
	country (Scotland)	-0.372447	0.241981	-0.0352027	1
	country (Wales)	-0.0442936	0.192672	-0.00530915	1
	ethnicity (Mixed)	1.04252	0.645547	0.0364952	1
	ethnicity (Black)	-0.571789	0.386325	-0.0336199	1
	ethnicity (Asian)	-0.473432	0.264154	-0.0415498	1
	ethnicity (Other)	0.336632	0.54677	0.0139197	1
	Total energy (MJ)	-0.335854	0.0288692	-0.304475	<0.001
	Alcohol (>16g/d)b	0.222766	0.14054	0.0382552	1
	PBM (≤25g/d)c	-1.43914	0.364256	-0.0892735	0.00218532
	PBM (>25g/d)	-1.18956	0.373616	-0.0722798	0.0399178
Vitamin B6 (%EAR)	(Intercept)	198.366	16.0854		<0.001	0.0426609	0.000732265	1
	BMI (kg/m2)	-0.417516	0.420061	-0.0241874	1
	education (medium)	3.67708	5.82312	0.0174458	1
	education (low)	9.74411	5.42247	0.0513785	1
	education (other)	8.61226	8.9011	0.0264782	1
	age (30-44)	-3.99817	7.03185	-0.0193838	1
	age (45-65)	-9.82018	6.34892	-0.0536781	1
	sex (female)	-11.8974	4.82079	-0.0646937	0.369476
	country (North Ireland)	-0.633917	6.2565	-0.00245491	1
	country (Scotland)	-3.15493	8.75782	-0.00856703	1
	country (Wales)	-9.88344	6.97323	-0.0340347	1
	ethnicity (Mixed)	-4.16647	23.3638	-0.00419036	1
	ethnicity (Black)	-17.381	13.982	-0.0293606	1
	ethnicity (Asian)	-12.2944	9.56031	-0.0309992	1
	ethnicity (Other)	-23.5621	19.7888	-0.0279911	1
	Total energy (MJ)	0.472227	1.04484	0.0122993	1
	Alcohol (>16g/d)b	32.2552	5.08647	0.159137	<0.001
	PBM (≤25g/d)c	-15.2246	13.1832	-0.0271329	1
	PBM (>25g/d)	-1.84166	13.522	-0.00321491	1
Folate (%EAR)	(Intercept)	34.4219	9.79332		0.012182	0.380741	0.0106107	<0.001
	BMI (kg/m2)	-0.0609278	0.255748	-0.00466267	1
	education (medium)	-6.33163	3.54532	-0.0396831	1
	education (low)	-11.8391	3.30139	-0.0824634	0.00931081
	education (other)	-6.04758	5.4193	-0.0245616	1
	age (30-44)	10.1214	4.28124	0.0648218	0.490888
	age (45-65)	25.0886	3.86544	0.181158	2.99702e-09
	sex (female)	-4.91664	2.93507	-0.0353169	1
	country (North Ireland)	-13.7433	3.80917	-0.070307	0.00856601
	country (Scotland)	-10.9219	5.33207	-0.039178	1
	country (Wales)	-10.7408	4.24555	-0.0488601	0.310402
	ethnicity (Mixed)	-0.605563	14.2247	-0.000804536	1
	ethnicity (Black)	-24.3379	8.5127	-0.0543097	0.116095
	ethnicity (Asian)	-13.6609	5.82065	-0.0455013	0.514012
	ethnicity (Other)	-11.4514	12.0481	-0.0179708	1
	Total energy (MJ)	15.6841	0.636134	0.539629	<0.001
	Alcohol (>16g/d)b	5.77469	3.09682	0.037636	1
	PBM (≤25g/d)c	25.2257	8.0264	0.0593878	0.0459295
	PBM (>25g/d)	37.7947	8.23266	0.0871554	<0.001
Vitamin B12 (%EAR)	(Intercept)	71.2309	41.1397		1	0.175695	0.00324553	0.855318
	BMI (kg/m2)	0.194068	1.07434	0.00407897	1
	education (medium)	1.66935	14.8931	0.00287352	1
	education (low)	0.983195	13.8684	0.00188087	1
	education (other)	8.47286	22.7654	0.0094511	1
	age (30-44)	1.38168	17.9846	0.00243033	1
	age (45-65)	43.8152	16.2379	0.0868927	0.189961
	sex (female)	-5.7571	12.3296	-0.0113578	1
	country (North Ireland)	-50.3542	16.0016	-0.0707489	0.0453105
	country (Scotland)	-22.5166	22.3989	-0.0221832	1
	country (Wales)	7.24482	17.8347	0.00905153	1
	ethnicity (Mixed)	-16.069	59.7549	-0.00586343	1
	ethnicity (Black)	-66.0313	35.7601	-0.0404689	1
	ethnicity (Asian)	-64.9761	24.4513	-0.0594395	0.214564
	ethnicity (Other)	44.0065	50.6117	0.0189672	1
	Total energy (MJ)	43.7923	2.67227	0.413817	<0.001
	Alcohol (>16g/d)b	-37.6728	13.0091	-0.0674341	0.103347
	PBM (≤25g/d)c	-35.4642	33.7172	-0.0229308	1
	PBM (>25g/d)	-84.4364	34.5837	-0.0534772	0.397553
Vitamin C (%EAR)**	(Intercept)	11.4331	0.926729		<0.001	0.167458	0.0084895	0.00363576
	BMI (kg/m2)	0.0145763	0.0242011	0.0136682	1
	education (medium)	-1.05589	0.335489	-0.0810876	0.0452347
	education (low)	-2.62645	0.312406	-0.224159	<0.001
	education (other)	-1.02818	0.512821	-0.0511667	1
	age (30-44)	-0.615972	0.405128	-0.0483378	1
	age (45-65)	0.159064	0.365782	0.0140734	1
	sex (female)	1.41624	0.277741	0.124651	<0.001
	country (North Ireland)	-1.09496	0.360457	-0.0686354	0.0653153
	country (Scotland)	-0.74383	0.504567	-0.0326935	1
	country (Wales)	-0.934293	0.40175	-0.0520769	0.5442
	ethnicity (Mixed)	3.09183	1.34606	0.0503322	0.586956
	ethnicity (Black)	0.509818	0.805545	0.0139397	1
	ethnicity (Asian)	0.111368	0.5508	0.00454517	1
	ethnicity (Other)	-0.00417131	1.1401	-8.02096e-05	1
	Total energy (MJ)	0.831124	0.0601965	0.350384	<0.001
	Alcohol (>16g/d)b	-1.19739	0.293048	-0.0956211	0.00123841
	PBM (≤25g/d)c	2.28742	0.759528	0.0659848	0.0711584
	PBM (>25g/d)	2.38721	0.779046	0.0674524	0.0598106
Vitamin D (%EAR)**	(Intercept)	2.87761	0.305937		<0.001	0.133684	0.00546502	0.107675
	BMI (kg/m2)	-0.00694031	0.00798939	-0.0201094	1
	education (medium)	-0.0835129	0.110753	-0.0198173	1
	education (low)	-0.228662	0.103133	-0.0603026	0.72199
	education (other)	-0.194678	0.169295	-0.029936	1
	age (30-44)	0.296646	0.133743	0.0719318	0.720362
	age (45-65)	0.412072	0.120754	0.112656	0.0177744
	sex (female)	0.180296	0.0916895	0.0490345	1
	country (North Ireland)	0.0293322	0.118996	0.00568135	1
	country (Scotland)	0.152765	0.16657	0.0207476	1
	country (Wales)	-0.0455058	0.132628	-0.00783763	1
	ethnicity (Mixed)	0.642525	0.444369	0.0323204	1
	ethnicity (Black)	-0.234203	0.265931	-0.0197874	1
	ethnicity (Asian)	-0.456537	0.181833	-0.0575734	0.327692
	ethnicity (Other)	0.993049	0.376376	0.0590038	0.226856
	Total energy (MJ)	0.285438	0.0198724	0.371832	<0.001
	Alcohol (>16g/d)b	-0.389376	0.0967426	-0.0960824	0.0016046
	PBM (≤25g/d)c	0.479128	0.250739	0.0427076	1
	PBM (>25g/d)	-0.685911	0.257183	-0.0598867	0.208523
Vitamin E (%EAR)	(Intercept)	14.5877	4.65286		0.0471341	0.45252	0.00365696	0.0778711
	BMI (kg/m2)	-0.303601	0.121507	-0.0459812	0.339071
	education (medium)	-4.9225	1.6844	-0.0610568	0.0949796
	education (low)	-8.17194	1.56851	-0.112649	<0.001
	education (other)	-6.25987	2.57474	-0.0503152	0.40893
	age (30-44)	2.25343	2.03404	0.0285617	1
	age (45-65)	0.967886	1.83649	0.0138313	1
	sex (female)	5.88838	1.39447	0.0837082	0.000685167
	country (North Ireland)	-3.39956	1.80976	-0.0344181	1
	country (Scotland)	4.89427	2.53329	0.0347448	1
	country (Wales)	-2.20555	2.01708	-0.019856	1
	ethnicity (Mixed)	8.74348	6.75822	0.0229895	1
	ethnicity (Black)	1.5662	4.04443	0.0069167	1
	ethnicity (Asian)	0.34352	2.76542	0.00226441	1
	ethnicity (Other)	0.228174	5.72413	0.000708654	1
	Total energy (MJ)	10.2296	0.302231	0.696548	<0.001
	Alcohol (>16g/d)b	-11.4003	1.47132	-0.147045	<0.001
	PBM (≤25g/d)c	7.03675	3.81339	0.0327856	1
	PBM (>25g/d)	11.5034	3.91138	0.0524985	0.0894849
Calcium (%EAR)	(Intercept)	15.1817	8.14092		1	0.474669	0.00473583	0.01017
	BMI (kg/m2)	-0.432793	0.212596	-0.0366975	1
	education (medium)	-4.04187	2.94712	-0.0280679	1
	education (low)	-3.25035	2.74435	-0.0250847	1
	education (other)	-6.72004	4.50492	-0.0302402	1
	age (30-44)	13.681	3.55888	0.0970812	0.00338209
	age (45-65)	24.7558	3.21324	0.198059	<0.001
	sex (female)	6.1739	2.43984	0.0491372	0.309914
	country (North Ireland)	-9.40835	3.16646	-0.0533282	0.0811668
	country (Scotland)	-1.31937	4.4324	-0.00524382	1
	country (Wales)	-3.3916	3.52921	-0.0170946	1
	ethnicity (Mixed)	0.463029	11.8246	0.000681603	1
	ethnicity (Black)	-27.1968	7.07638	-0.0672432	0.00339394
	ethnicity (Asian)	-23.6808	4.83855	-0.0873935	<0.001
	ethnicity (Other)	-23.811	10.0153	-0.0414022	0.473538
	Total energy (MJ)	18.7038	0.528801	0.713018	<0.001
	Alcohol (>16g/d)b	-25.9223	2.5743	-0.187191	<0.001
	PBM (≤25g/d)c	18.6618	6.67213	0.0486791	0.140794
	PBM (>25g/d)	19.948	6.84359	0.0509681	0.0973017
Copper (%RNI)	(Intercept)	21.5686	7.93953		0.179825	0.286887	0.00440092	0.121347
	BMI (kg/m2)	-0.244301	0.207337	-0.024747	1
	education (medium)	-9.33792	2.87422	-0.0774674	0.0318756
	education (low)	-10.5001	2.67646	-0.0968082	0.00245106
	education (other)	-12.4258	4.39347	-0.0668004	0.127804
	age (30-44)	3.22353	3.47084	0.027327	1
	age (45-65)	15.3825	3.13375	0.147024	<0.001
	sex (female)	0.685132	2.37948	0.00651429	1
	country (North Ireland)	-12.3602	3.08813	-0.0836971	0.00176276
	country (Scotland)	-8.11015	4.32275	-0.038508	1
	country (Wales)	-6.00413	3.4419	-0.0361531	1
	ethnicity (Mixed)	-5.07168	11.5321	-0.00891901	1
	ethnicity (Black)	-8.23181	6.90132	-0.0243147	1
	ethnicity (Asian)	-2.52165	4.71885	-0.0111175	1
	ethnicity (Other)	1.44957	9.76752	0.00301112	1
	Total energy (MJ)	11.2043	0.51572	0.510268	<0.001
	Alcohol (>16g/d)b	-7.2536	2.51062	-0.0625757	0.10557
	PBM (≤25g/d)c	8.08869	6.50707	0.0252064	1
	PBM (>25g/d)	20.594	6.67429	0.062861	0.0557101
Iron (%EAR)	(Intercept)	14.451	7.51601		1	0.569745	0.00149407	1
	BMI (kg/m2)	0.0452778	0.196277	0.00376335	1
	education (medium)	-5.82808	2.7209	-0.0396721	0.872992
	education (low)	-11.0936	2.53369	-0.0839233	<0.001
	education (other)	-18.943	4.15911	-0.0835592	<0.001
	age (30-44)	8.62684	3.28569	0.0600071	0.23558
	age (45-65)	36.2514	2.96658	0.284299	<0.001
	sex (female)	-26.2965	2.25255	-0.205155	<0.001
	country (North Ireland)	-10.5081	2.9234	-0.0583847	0.00901846
	country (Scotland)	0.398397	4.09216	0.00155213	1
	country (Wales)	-4.92262	3.2583	-0.0243211	1
	ethnicity (Mixed)	0.87132	10.9169	0.00125728	1
	ethnicity (Black)	-16.0295	6.53318	-0.0388493	0.384532
	ethnicity (Asian)	0.885407	4.46713	0.003203	1
	ethnicity (Other)	-0.968627	9.24649	-0.00165095	1
	Total energy (MJ)	16.7271	0.488209	0.625065	<0.001
	Alcohol (>16g/d)b	-9.44518	2.37669	-0.0668581	0.00198473
	PBM (≤25g/d)c	9.87397	6.15996	0.0252473	1
	PBM (>25g/d)	12.1758	6.31826	0.0304951	1
Iodine (%RNI)**	(Intercept)	5.21167	0.401892		<0.001	0.326056	0.000245257	1
	BMI (kg/m2)	-0.0113154	0.0104952	-0.0220134	1
	education (medium)	-0.253502	0.14549	-0.0403895	1
	education (low)	-0.176625	0.13548	-0.0312745	1
	education (other)	-0.0428854	0.222394	-0.00442774	1
	age (30-44)	0.623735	0.175691	0.10155	0.0106673
	age (45-65)	1.56963	0.158628	0.288121	<0.001
	sex (female)	0.0838444	0.120447	0.0153104	1
	country (North Ireland)	-0.229755	0.156318	-0.0298791	1
	country (Scotland)	-0.318767	0.218814	-0.0290679	1
	country (Wales)	-0.0236491	0.174226	-0.00273482	1
	ethnicity (Mixed)	-0.298861	0.583743	-0.0100937	1
	ethnicity (Black)	-1.03667	0.349339	-0.0588075	0.082151
	ethnicity (Asian)	-0.301086	0.238864	-0.0254936	1
	ethnicity (Other)	0.0542115	0.494423	0.0021627	1
	Total energy (MJ)	0.583918	0.0261053	0.510719	<0.001
	Alcohol (>16g/d)b	0.357705	0.127085	0.0592647	0.133298
	PBM (≤25g/d)c	-0.103768	0.329382	-0.00621032	1
	PBM (>25g/d)	-0.251414	0.337847	-0.0147383	1
Potassium (%RNI)	(Intercept)	18.6264	3.10409		<0.001	0.558256	0.00143465	1
	BMI (kg/m2)	-0.0182887	0.0810616	-0.00372947	1
	education (medium)	-2.68915	1.12372	-0.0449108	0.453929
	education (low)	-5.83505	1.04641	-0.108301	<0.001
	education (other)	-3.3877	1.7177	-0.0366628	1
	age (30-44)	4.83469	1.35698	0.0825079	0.0101698
	age (45-65)	11.9918	1.22519	0.230733	<0.001
	sex (female)	0.125095	0.930297	0.00239442	1
	country (North Ireland)	-1.8364	1.20735	-0.0250334	1
	country (Scotland)	-4.96885	1.69005	-0.0474948	0.0897564
	country (Wales)	-2.33502	1.34567	-0.0283043	1
	ethnicity (Mixed)	-4.2638	4.50864	-0.0150948	1
	ethnicity (Black)	-9.18573	2.69818	-0.0546202	0.018305
	ethnicity (Asian)	-7.29849	1.84491	-0.0647774	0.00213949
	ethnicity (Other)	-5.59686	3.81877	-0.0234045	1
	Total energy (MJ)	7.90636	0.201629	0.724864	<0.001
	Alcohol (>16g/d)b	-2.74938	0.981566	-0.047748	0.139049
	PBM (≤25g/d)c	3.97003	2.54404	0.0249053	1
	PBM (>25g/d)	4.84073	2.60942	0.0297454	1
Magnesium (%EAR)	(Intercept)	17.0076	4.83064		0.0119136	0.548706	0.00547946	0.000671247
	BMI (kg/m2)	-0.382526	0.12615	-0.050664	0.0664835
	education (medium)	-8.47861	1.74876	-0.0919676	<0.001
	education (low)	-14.7586	1.62844	-0.177913	<0.001
	education (other)	-11.0307	2.67311	-0.0775353	0.00104079
	age (30-44)	8.93028	2.11175	0.0989843	0.000666838
	age (45-65)	20.4149	1.90666	0.255122	<0.001
	sex (female)	24.4698	1.44774	0.304203	<0.001
	country (North Ireland)	-5.57982	1.87891	-0.0494022	0.081571
	country (Scotland)	-1.71355	2.63009	-0.010638	1
	country (Wales)	-4.87129	2.09415	-0.0383514	0.543354
	ethnicity (Mixed)	-0.649394	7.01643	-0.00149319	1
	ethnicity (Black)	-10.0846	4.19896	-0.0389468	0.443423
	ethnicity (Asian)	-4.30133	2.87108	-0.0247952	1
	ethnicity (Other)	3.91823	5.94284	0.0106419	1
	Total energy (MJ)	12.541	0.313778	0.746767	<0.001
	Alcohol (>16g/d)b	-1.93383	1.52753	-0.0218128	1
	PBM (≤25g/d)c	9.72162	3.95909	0.0396106	0.382436
	PBM (>25g/d)	16.1809	4.06083	0.0645781	0.00189935
Sodium (%UL)	(Intercept)	3.98598	4.14836		1	0.541838	1.23015e-05	1
	BMI (kg/m2)	0.408308	0.108332	0.0634504	0.00457097
	education (medium)	0.0205873	1.50176	0.000262009	1
	education (low)	0.970769	1.39844	0.0137305	1
	education (other)	-0.473564	2.29557	-0.00390554	1
	age (30-44)	-2.40203	1.81349	-0.0312383	1
	age (45-65)	-5.79919	1.63737	-0.0850307	0.0110108
	sex (female)	-4.75659	1.24327	-0.0693804	0.00364133
	country (North Ireland)	-0.94656	1.61353	-0.0098329	1
	country (Scotland)	6.0763	2.25862	0.0442599	0.194586
	country (Wales)	-0.725991	1.79838	-0.00670619	1
	ethnicity (Mixed)	-12.189	6.02544	-0.0328837	1
	ethnicity (Black)	-5.73952	3.6059	-0.0260074	1
	ethnicity (Asian)	-7.80293	2.46557	-0.0527752	0.042626
	ethnicity (Other)	15.0655	5.10348	0.0480087	0.0863731
	Total energy (MJ)	10.1791	0.269461	0.711168	<0.001
	Alcohol (>16g/d)b	-5.3933	1.31178	-0.0713766	0.00111069
	PBM (≤25g/d)c	0.628153	3.39991	0.00300293	1
	PBM (>25g/d)	0.417586	3.48728	0.0019554	1
Phosphorus (%EAR)**	(Intercept)	9.25158	0.311369		<0.001	0.631362	0.00109359	1
	BMI (kg/m2)	0.0147824	0.00813124	0.0274525	1
	education (medium)	-0.190705	0.11272	-0.0290049	1
	education (low)	-0.424122	0.104964	-0.0716888	0.00150141
	education (other)	-0.798962	0.172301	-0.0787445	<0.001
	age (30-44)	0.782838	0.136118	0.121667	<0.001
	age (45-65)	1.09501	0.122898	0.191874	<0.001
	sex (female)	0.0918697	0.0933175	0.0160142	1
	country (North Ireland)	-0.116309	0.121109	-0.014439	1
	country (Scotland)	0.0403008	0.169528	0.00350813	1
	country (Wales)	-0.171684	0.134983	-0.0189525	1
	ethnicity (Mixed)	-0.459933	0.452259	-0.0148286	1
	ethnicity (Black)	-1.09455	0.270653	-0.0592718	0.0014795
	ethnicity (Asian)	-0.572769	0.185062	-0.046296	0.0539747
	ethnicity (Other)	-0.0813684	0.383058	-0.00309873	1
	Total energy (MJ)	0.959244	0.0202253	0.800906	<0.001
	Alcohol (>16g/d)b	-0.686641	0.0984603	-0.108598	<0.001
	PBM (≤25g/d)c	0.0848701	0.255191	0.00484871	1
	PBM (>25g/d)	0.593577	0.261749	0.0332169	0.633595
Selenium (%RNI)	(Intercept)	17.1168	5.10858		0.0222337	0.20757	0.000688021	1
	BMI (kg/m2)	0.121589	0.133408	0.0201784	1
	education (medium)	-1.45581	1.84937	-0.0197865	1
	education (low)	-8.27469	1.72213	-0.124988	<0.001
	education (other)	-3.80576	2.82692	-0.033519	1
	age (30-44)	-0.216592	2.23326	-0.00300814	1
	age (45-65)	0.987979	2.01637	0.0154705	1
	sex (female)	12.9582	1.53104	0.201853	<0.001
	country (North Ireland)	-4.82954	1.98701	-0.053578	0.409734
	country (Scotland)	0.508783	2.78141	0.00395778	1
	country (Wales)	1.16439	2.21464	0.0114866	1
	ethnicity (Mixed)	3.84741	7.42014	0.0110848	1
	ethnicity (Black)	4.488	4.44056	0.0217181	1
	ethnicity (Asian)	4.82006	3.03628	0.0348154	1
	ethnicity (Other)	14.9791	6.28477	0.0509765	0.465999
	Total energy (MJ)	6.54341	0.331832	0.488217	<0.001
	Alcohol (>16g/d)b	-5.8163	1.61542	-0.0822045	0.00881398
	PBM (≤25g/d)c	-1.25088	4.18688	-0.00638623	1
	PBM (>25g/d)	-5.1832	4.29448	-0.02592	1
Zinc (%EAR)	(Intercept)	12.1232	5.97288		1	0.433776	0.0148023	<0.001
	BMI (kg/m2)	0.296578	0.155979	0.0355846	1
	education (medium)	-3.18411	2.16226	-0.0312884	1
	education (low)	-7.7933	2.01349	-0.0851076	0.0030393
	education (other)	-9.31499	3.30519	-0.0593148	0.131817
	age (30-44)	2.34062	2.6111	0.0235027	1
	age (45-65)	4.74943	2.35751	0.0537685	1
	sex (female)	31.9426	1.79008	0.35974	<0.001
	country (North Ireland)	-5.15819	2.32319	-0.0413722	0.716176
	country (Scotland)	-1.39386	3.25199	-0.00783912	1
	country (Wales)	-0.662795	2.58933	-0.00472717	1
	ethnicity (Mixed)	-3.88	8.67553	-0.00808207	1
	ethnicity (Black)	-2.30708	5.19184	-0.00807164	1
	ethnicity (Asian)	-2.76369	3.54997	-0.0144324	1
	ethnicity (Other)	18.2064	7.34807	0.0447958	0.35954
	Total energy (MJ)	13.2687	0.387974	0.715762	<0.001
	Alcohol (>16g/d)b	-11.5227	1.88873	-0.117742	<0.001
	PBM (≤25g/d)c	1.11456	4.89525	0.00411396	1
	PBM (>25g/d)	34.0289	5.02104	0.123031	<0.001
PBM, plant-based meat
* p-values are adjusted for multiple comparison using Bonferroni adjustments
# DR², the difference in R² between model 2 and model 1 (which includes all covariables except for PBM consumption), i.e. the explained variance which is due to PBM consumption.
a For the categorical variables the following categories were set as reference: education: high; age: 18-29 years; sex: male; country: England; ethnicity: Caucasian; Alcohol intake: meeting recommendations; PBM intake: non-consumption
b Alcohol intake was classified into levels that meet (≤16g/d) or exceed (>16g/d) recommendations of the UK National Health Service to consume not more than 14 units (i.e. 8g) of alcohol a week
c PBM consumption was classified into non-consumption (0g/d); consumption up to median intakes levels of consumers (≤ 25g/d), and consumption above median intake levels of consumers (> 25g/d)
** regression analysis was performed with square-root transformed data for fiber, niacin, vitamin B12, vitamin C, vitamin D, zinc, iodine, and phosphorus

## Sheet: 6 Foods PBM vs Meat Days
Supplementary table 6a: Median, 25th percentile and 75th percentile of daily food intake (g/d) among plant-based meat (PBM) consumers on days that PBM is consumed (PBM days) and days on which Meat but no PBM is consumed (Meat days)
	All (n=49)#								Frequent Meat eaters (n=32)								Flexitarians (n=17)
	PBM Days			Meat Days					PBM Days			Meat days					PBM Days			Meat Days
	Median	25th p	75th p	Median	25th p	75th p	CLES	p-value*	Median	25th p	75th p	Median	25th p	75th p	CLES	p-value*	Median	25th p	75th p	Median	25th p	75th p	CLES	p-value*
Fruit & Vegetables (incl pulses)	359.5	240.91	514.45	280	178.077	385.95	0.714	0.0722	370.838	241.91	470.486	260.888	172.808	382.609	0.719	0.3819	325.27	240.91	562.6	290.466	228.5	406	0.706	1
Vegetables	183	114.637	287.12	137.8	95.25	226.95	0.653	0.8436	176.45	118.875	287.808	132.117	97.494	227.681	0.688	0.9519	205.13	66.2	250	143.3	95.25	225.5	0.588	1
Fruit	100	9.66	234.66	92.5	25	187	0.531	1	150	22.491	252.5	82.597	43.5	157.125	0.594	1	100	9.66	150	100	0	250	0.412	1
Cereals	261.7	145.974	359.18	184.657	137.95	267	0.531	1	267.8	157.368	390.754	223.682	146.726	296.95	0.594	1	254.15	145.974	340	160	123.334	208	0.412	1
Potatoes	13.135	0	165	104.014	16	155.333	0.439	1	0	0	124	110.34	33.333	155.083	0.375	1	82.5	0	180	100	0	165	0.559	1
Pulses	0	0	26.95	0	0	27.29	0.5	1	0	0	0	3.838	0	33.125	0.375	1	20.14	0	105.81	0	0	0	0.735	0.4085
Nuts & Seeds	0	0	0	0	0	4.433	0.418	1	0	0	0	0	0	4.85	0.406	1	0	0	0	0	0	0	0.441	1
Eggs	0	0	12.8	6.067	0	39.8	0.439	1	0	0	1.4	8.01	0	38.45	0.422	1	0	0	57	0	0	100.5	0.471	1
Dairy & Cheese	180	67.5	274.575	169	69	348.633	0.541	1	181.5	64.625	274.144	173.583	64.833	349.725	0.453	1	180	113	306	155	69	299	0.706	1
Fish	0	0	0	0	0	40	0.357	0.1254	0	0	0	14.333	0	54.078	0.266	0.0133	0	0	0	0	0	0	0.529	1
Meat	8.375	0	70	150.4	93	200.667	0.102	<0.001	38.32	0	100	168.65	107.838	239	0.125	<0.001	0	0	8.375	107.5	75	159	0.059	0.0057
Plant-based meat	78	44.94	111.57	0	0	0	1	n.a.	78.425	40.184	110.55	0	0	0	1	n.a.	78	66.062	112.48	0	0	0	1	n.a.
All Meat Replacers	78	44.94	111.57	0	0	0	1	<0.001	78.425	40.184	110.55	0	0	0	1	<0.001	78	66.062	112.48	0	0	0	1	<0.001
Fats, Oils & Spreads	10.98	2.48	27.3	9.337	3.333	15.453	0.561	1	6.938	0.375	24.78	10.173	4.583	18.267	0.453	1	21.387	4.02	34.016	8	0.935	12.6	0.765	0.931
Sugar & Confectionary	10	0.23	34.36	15.945	4.333	35.333	0.429	1	10	0.173	23.5	15.472	6.02	27.317	0.375	1	30	0.89	48	16	0	54.85	0.529	1
Savory Snacks	0	0	0	0	0	11.376	0.449	1	0	0	3.875	0	0	10.844	0.453	1	0	0	0	0	0	15	0.441	1
Non-alcoholic drinks	1431	1128	1990	1529	1130	2131	0.469	1	1400.5	1097	1885	1524.33	1044.91	2046	0.438	1	1435	1276	2086.38	1557.31	1166.4	2360	0.529	1
Alcoholic drinks	0	0	0	66.667	0	326.667	0.265	<0.001	0	0	6.173	163.5	6.25	442.5	0.188	<0.001	0	0	0	0	0	0	0.412	1
Miscellaneous	19.325	6.94	58.71	29.663	11.5	54	0.469	1	17.566	5.875	53.04	40.096	13.186	73.854	0.344	1	23	7	63.692	16.787	2.155	30.01	0.706	1
Supplements	0	0	0	0	0	0	0.51	1	0	0	0	0	0	0	0.484	1	0	0	1	0	0	1	0.559	1
Supplementary table 6b: Median, 25th percentile and 75th percentile of daily food intake (g/d) among plant-based meat (PBM) consumers on days that PBM is consumed (PBM days) and days on which neither meat nor PBM is consumed (i.e., Other days)
	All (n=69)##								Flexitarians (n=18)								Vegetarians/Vegans (n=22)
	PBM Days			Oher Days					PBM Days			Oher Days					PBM Days			Oher Days
	Median	25th p	75th p	Median	25th p	75th p	CLES	p-value*	Median	25th p	75th p	Median	25th p	75th p	CLES	p-value*	Median	25th p	75th p	Median	25th p	75th p	CLES	p-value*
Fruit & Vegetables (incl pulses)	412.8	250	572.905	320.038	192.653	542.162	0.638	0.5605	407.34	256.24	663.023	238.42	168.163	592.38	0.778	0.5871	400.18	245.854	568.941	323.102	188.683	460.899	0.682	1
Vegetables	209.01	122	313.531	175.16	80.617	295.74	0.58	1	225.425	80.975	313.332	174.327	58.325	259.5	0.583	1	207.668	158.58	333.875	152.997	47.864	364.168	0.727	1
Fruit	117	60	248.287	103.46	50	195.7	0.493	1	101.475	52.688	245.125	120.576	12.5	302.375	0.444	1	100	43.167	168.75	100	62.5	187.712	0.409	1
Cereals	256.202	141.9	341.867	183.99	115.475	310.199	0.536	1	273.851	147.017	338.298	215.053	113.244	382.492	0.5	1	266.871	147.943	340.9	153.788	114.075	315.715	0.636	1
Potatoes	20	0	118.225	60	0	104.625	0.471	1	47.5	0	180	0	0	0	0.694	1	56.833	0	102.5	83.25	5.775	113.703	0.409	1
Pulses	4.89	0	64	0	0	38.555	0.507	1	23.458	0	99.928	0	0	25.102	0.611	1	0.233	0	63.833	0	0	36.514	0.5	1
Nuts & Seeds	0	0	13	0	0	15	0.449	1	0	0	1.875	0	0	14.625	0.417	1	0	0	37.885	0	0	22.453	0.523	1
Eggs	0	0	50	0	0	57	0.442	1	0	0	80.344	0	0	39.75	0.583	1	0	0	47.833	0	0	64.5	0.455	1
Dairy & Cheese	189.82	102.1	320	245.533	120	329.32	0.42	1	188.037	120.25	319.5	268	234.5	341.65	0.278	1	173.81	71	324.2	193.767	116.985	291.625	0.523	1
Fish	0	0	0	8.167	0	80	0.304	<0.001	0	0	1.522	49.99	0	169.4	0.25	0.2223	0	0	0	0	0	0	0.386	1
Meat	0	0	0	0	0	0	0.594	0.0038	0	0	7.969	0	0	0	0.667	0.5947	0	0	0	0	0	0	0.5	<0.001
Plant-based meat	81.125	56	120	0	0	0	1	n.a.	79.1	58.516	125.62	0	0	0	1	n.a.	103.001	76.099	147.27	0	0	0	1	n.a.
All Meat Replacers	85.14	57.29	120	0	0	0	0.971	<0.001	79.1	58.516	125.62	0	0	0	1	<0.001	103.001	76.099	147.27	0	0	0	0.955	<0.001
Fats, Oils & Spreads	14.94	6.615	26.642	15.333	3.833	28	0.572	1	12.95	3.172	32.348	7.58	1.732	27.75	0.611	1	21.379	6.843	28.305	14.305	3.901	23.67	0.614	1
Sugar & Confectionary	10	0	38	14.625	4.08	38.8	0.449	1	25.905	0.603	46.992	17.312	5.519	47.1	0.528	1	5	2.314	21.423	8.735	0.625	23.82	0.432	1
Savory Snacks	0	0	0	0	0	3.333	0.486	1	0	0	0	0	0	0	0.5	1	0	0	11.458	0	0	0	0.568	1
Non-alcoholic drinks	1633	1276	2186	1731	1307.5	2207.93	0.478	1	1626.03	1287.44	2089.85	1786.16	1226.25	2751.65	0.389	1	1748.71	1407.75	2230	1754	1475.25	2087.25	0.591	1
Alcoholic drinks	0	0	0	0	0	250	0.391	0.3819	0	0	0	0	0	0	0.444	1	0	0	16.875	20.833	0	680	0.364	1
Miscellaneous	19.325	5.652	89.315	15.016	7.51	36.594	0.572	1	21.163	6.955	101.254	14.459	10.265	67.542	0.639	1	27.277	6.875	72.634	14.475	5.593	41.569	0.591	1
Supplements	0	0	1	0	0	1	0.471	1	0	0	1	0	0	1	0.444	1	0.25	0	1.75	1	0	2	0.5	1
CLES, Common Language Effect size of PBM days > Meat days and PBM days > Other days, respectively
* Sign test; p-value is Bonferroni corrected;
# Only Plant-based meat consumers, who had at least one Meat day were included in the analysis
## Only Plant-based meat consumers, who had at least one Other day were included in the analysis. No sub-group analysis comparing PBM days versus Other days among frequent meat eaters (n=7) was conducted due to the low sample size.
n.a., not applicable

## Sheet: 7 Nutrients PBM vs Meat Days
Supplementary table 7a: Median, 25th percentile and 75th percentile of daily nutrient intake among plant-based meat (PBM) consumers on days that PBM is consumed (PBM days) and days on which Meat but no PBM is consumed (Meat days) expressed as percentage of age-and sex-specific dietary reference values
	All (n=49)#								Flexitarians (n=17)								Frequent Meat eaters (n=32)
	PBM Days			Meat Days					PBM Days			Meat Days					PBM Days			Meat Days
	Median	25th p	75th p	Median	25th p	75th p	CLES	p-value*	Median	25th p	75th p	Median	25th p	75th p	CLES	p-value*	Median	25th p	75th p	Median	25th p	75th p	CLES	p-value*
energy (%EAR)	71.258	56.039	94.856	84.939	71.551	101.173	0.312	0.3724	75.491	64.398	98.677	78.138	71.465	93.815	0.412	1	69.875	51.227	87.841	87.984	71.963	111.499	0.258	0.2996
protein (%EAR)	168.877	130.083	190.694	195.564	176.071	226.963	0.245	0.014	162.603	140.879	175.328	176.071	156.115	215.375	0.412	1	172.369	128.476	190.867	202.465	188.658	228.237	0.156	0.0028
carbohydrates (%AI)	104.021	95.078	124.953	96.095	85.193	105.922	0.633	1	103.6	90.204	124.953	104.537	90.71	107.434	0.529	1	104.914	97.327	123.057	94.989	82.459	101.614	0.688	1
fiber(%AI)	85.504	67.347	108.698	63.157	51.138	80.201	0.776	0.0028	86.302	77.216	117.46	58.462	50.055	67.841	0.882	0.0644	85.27	65.365	97.617	68.737	53.376	85.607	0.719	0.5628
total fat (%AI)	98.472	71.344	114.118	99.789	87.487	114.616	0.449	1	101.807	81.462	125.624	102.911	94.924	114.874	0.529	1	95.366	70.797	110.596	98.654	86.937	111.653	0.406	1
SFA (%AI)	109.151	74.656	138.862	112.089	92.033	148.782	0.449	1	118.754	82.008	152.023	112.089	92.104	154.47	0.647	1	103.86	73.981	122.752	112.655	91.836	145.702	0.344	1
MUFA (%AI)	86.107	65.531	121.212	101.211	84.88	121.569	0.388	1	96.173	73.462	132.182	108.787	91.09	133.688	0.294	1	83.066	57.583	117.362	101.053	84.658	115.794	0.438	1
PUFA (%AI)	90.033	61.414	124.707	95.482	83.163	119.031	0.327	0.5964	90.058	70.751	136.811	100.085	89.22	119.148	0.294	1	87.337	56.926	116.588	92.486	80.257	118.414	0.344	1
vitamin A (%EAR)	154.576	106.663	308.675	184.928	84.3	224.505	0.571	1	169.567	76.188	316.793	188.316	64.621	219.99	0.706	1	151.321	112.511	299.307	181.447	84.723	232.274	0.5	1
vitamin B1 (%EAR)	315.395	246.872	412.371	282.986	200.45	348.806	0.673	0.5964	313.973	236.357	354.661	328.043	256.205	367.533	0.588	1	328.747	249.316	455.48	278.92	197.862	314.468	0.719	0.5628
vitamin B2 (%EAR)	156.81	112.468	200.202	180.846	120.207	225.031	0.429	1	154.957	132.173	182.103	198.9	117.412	231.773	0.471	1	168.203	101.805	207.53	179.309	126.739	219.926	0.406	1
niacin (%EAR)	309.088	245.705	389.026	358.741	293.637	429.609	0.327	0.5964	264.914	238.111	315.998	349.795	257.584	416.528	0.294	1	324.943	260.026	435.922	359.781	304.951	454.747	0.344	1
vitamin B6 (%EAR)	166.254	144.802	196.948	171.272	139.436	196.638	0.531	1	174.832	152.208	194.381	174.843	139.436	200.09	0.529	1	165.649	141.412	198.39	171.224	138.622	194.567	0.531	1
vitamin B12 (%EAR)	220.125	127.44	349.36	397.775	235.468	463.24	0.245	0.014	230.198	152.009	349.36	427.24	232.048	454.223	0.294	1	185.72	125.64	328.8	374.89	251.323	506.078	0.219	0.0588
folate (%EAR)	167.409	125.782	217.007	169.71	112.107	216.295	0.51	1	175.256	131.07	196.851	135.405	111.077	193.437	0.706	1	166.357	125.746	217.85	180.996	134.51	217.875	0.406	1
vitamin C (%EAR)	400.416	239.512	465.351	352.557	256.345	502.591	0.551	1	368.3	239.512	447.408	399.729	317.858	459.346	0.412	1	431.249	248.656	476.384	302.256	214.068	503.883	0.625	1
vitamin D (%EAR)	14.975	3.695	25.598	26.157	15.227	37.95	0.184	<0.001	14.975	4.04	28.703	27.8	7.221	42.64	0.176	0.3556	14.15	3.589	21.653	26.066	16.057	34.184	0.188	0.014
vitamin E (%EAR)	70.475	54.365	94.253	78.559	62.825	112.419	0.408	1	77.413	57.998	97.698	87.148	69.024	112.794	0.412	1	68.936	53.644	91.026	75.857	61.464	110.495	0.406	1
calcium (%EAR)	142.256	100.137	193.733	153.112	108.05	197.802	0.367	1	150.096	100.137	209.481	164.833	107.882	196.376	0.471	1	124.552	103.768	182.439	151.628	110.78	201.725	0.312	1
magnesium (%EAR)	124.359	99.123	145.551	123.588	103.676	140.482	0.51	1	119.264	99.123	173.943	115.892	101.262	125.703	0.529	1	124.465	101.751	140.378	131.704	110.062	143.401	0.5	1
phosphorus (%EAR)	290.207	244.999	352.248	318.923	277.93	382.957	0.367	1	287.892	244.999	365.256	310.119	259.692	382.957	0.471	1	295.601	245.931	341.815	335.501	287.106	378.354	0.312	1
iron (%EAR)	117.429	91.644	177.044	150.777	85.751	194.331	0.469	1	112.393	99.407	272.983	133.866	81.493	181.697	0.824	0.3556	121.852	89.583	172.461	167.516	103.99	198.046	0.281	0.5628
zinc (%EAR)	161.174	117.12	218.729	134.513	101.748	158.006	0.714	0.1064	157.01	134.934	201.412	127.077	94.077	152.115	0.824	0.3556	174.587	113.455	218.784	137.501	110.812	163.522	0.656	1
copper (%RNI)	95.521	72.603	114.851	96.596	78.193	116.372	0.531	1	100.295	79.482	196.743	96.073	73.126	110.156	0.706	1	94.375	68.802	112.512	97.6	79.132	116.997	0.438	1
iodine (%RNI)	74.871	55.616	99.308	107.128	71.709	142.457	0.286	0.1064	69.26	55.616	100.325	85.114	43.852	125.936	0.471	1	76.785	57.376	93.719	111.27	77.388	148.761	0.188	0.014
potassium (%RNI)	80.313	59.746	99.611	85.102	75.777	100.005	0.367	1	82.28	59.746	114.203	78.884	74.623	95.242	0.529	1	79.769	60.415	92.114	90.975	79.313	100.962	0.281	0.5628
sodium (%UL)	85.691	61.448	107.182	85.25	66.593	106.734	0.51	1	101.868	73.868	121.285	77.314	65.938	100.164	0.706	1	74.067	54.669	98.807	85.416	71.28	122.621	0.406	1
selenium (%RNI)	56.428	35.14	78.168	71.23	58.033	94.58	0.306	0.2632	64.322	29.545	97.364	59.027	41.467	81.345	0.471	1	49.435	35.179	70.266	75.174	61.337	95.191	0.219	0.0588
Supplementary table 7b: Median, 25th percentile and 75th percentile of daily nutrient intake among plant-based meat (PBM) consumers on days that PBM is consumed (PBM days) and days on which neither Meat but nor PBM is consumed (i.e., Other days)
	All (n=69)#								Flexitarians (n=18)								Vegetarians/Vegans (n=22)
	PBM Days			Other Days					PBM Days			Other Days					PBM Days			Other Days
	Median	25th p	75th p	Median	25th p	75th p	CLES	p-value*	Median	25th p	75th p	Median	25th p	75th p	CLES	p-value*	Median	25th p	75th p	Median	25th p	75th p	CLES	p-value*
energy (%EAR)	84.08	67.438	96.387	83.903	69.631	102.195	0.364	0.9968	75.491	63.511	98.677	81.072	72.044	84.26	0.353	1	89.307	71.502	92.882	83.999	67.414	113.252	0.286	1
protein (%EAR)	170.954	138.858	196.486	164.426	123.612	195.782	0.58	1	166.58	148.659	190.176	168.397	140.513	177.112	0.611	1	168.893	129.235	182.058	151.704	122.059	178.972	0.636	1
carbohydrates (%AI)	103.6	91.87	120.431	96.511	89.648	109.049	0.623	1	106.759	90.58	124.528	103.863	97.276	123.769	0.389	1	105.792	93.146	115.649	96.21	90.181	107.587	0.818	0.1204
fiber (%AI)	96.89	77.216	117.316	70.744	58.066	87.413	0.768	<0.001	98.636	79.226	120.613	68.196	61.581	81.778	0.889	0.0364	104.517	74.773	124.554	74.62	56.315	101.763	0.818	0.1204
total fat (%AI)	98.862	82.943	119.34	108.731	92.31	121.255	0.42	1	101.039	81.771	124.736	107.146	78.458	114.584	0.556	1	99.187	91.144	110.852	104.507	95.814	114.821	0.318	1
SFA (%AI)	114.097	89.247	145.898	131.374	90.846	159.323	0.449	1	114.779	82.581	140.125	107.549	83.594	158.37	0.5	1	112.423	92.045	140.575	130.296	115.457	144.751	0.455	1
MUFA (%AI)	92.047	77.493	122.119	100.257	84.814	115.172	0.493	1	99.615	74.967	130.755	102.699	76.225	112.474	0.611	1	91.095	82.233	105.55	94.486	91.473	115.042	0.364	1
PUFA (%AI)	102.457	80.3	146.114	106.451	79.633	130.905	0.507	1	90.141	71.824	130.374	91.136	81.254	123.606	0.278	1	113.235	90.376	142.973	108.312	76.166	163.336	0.636	1
vitamin A (%EAR)	169.567	106.556	333.031	161.675	94.746	267.561	0.507	1	166.408	75.297	337.395	150.943	90.188	224.567	0.556	1	154.67	101.365	283.291	106.8	74.342	234.478	0.591	1
vitamin B1 (%EAR)	314.555	240.801	389.253	283.787	213.974	350.741	0.594	1	315.085	266.377	397.944	335.582	239.286	402.306	0.556	1	305.82	243.229	388.649	276.551	209.61	339.735	0.545	1
vitamin B2 (%EAR)	174.359	139.157	249.612	171.218	127.952	237.765	0.565	1	155.747	132.407	186.991	163.31	138.075	237.346	0.389	1	195.852	163.033	259.304	176.8	121.317	223.933	0.727	1
niacin (%EAR)	286.965	243.934	330.745	275.688	236.903	345.46	0.449	1	304.661	243.778	321.38	276.29	226.662	381.232	0.389	1	288.395	250.106	322.077	299.905	226.575	348.258	0.409	1
vitamin B6 (%EAR)	177.88	144.802	203.485	182.195	148.843	214.769	0.478	1	179.898	152.248	211.779	180.801	157.163	220.449	0.5	1	172.448	134.4	182.467	196.986	149.439	218.635	0.455	1
vitamin B12 (%EAR)	272.475	145.356	416.16	397.36	235.84	509.536	0.246	<0.001	243.871	147.019	421.933	455.476	298.6	620.35	0.222	0.8652	278.061	106.877	379.01	358.074	208.681	450.407	0.364	1
folate (%EAR)	202.171	145.075	274.629	174.707	147.05	225.425	0.565	1	185.159	140.875	258.345	170.057	129.586	201.68	0.667	1	205.37	145.875	268.015	169.861	147.897	286.762	0.455	1
vitamin C (%EAR)	400.416	226.799	535.538	356.044	226.801	504.068	0.507	1	407.868	260.297	526.25	396.01	280.24	610.426	0.444	1	402.607	231.324	529.799	332.83	228.913	464.526	0.591	1
vitamin D (%EAR)	16.416	7.5	30.645	24.853	13.332	42.595	0.362	0.826	16.125	3.238	39.067	25.705	9.923	47.621	0.333	1	17.948	10.057	30.457	23.273	13.203	33.382	0.455	1
vitamin E (%EAR)	86.379	65.25	116.192	93.172	69.758	121.224	0.42	1	78.355	62.76	104.548	90.465	62.783	103.13	0.444	1	97.607	74.082	118.941	97.98	83.076	124.792	0.455	1
calcium (%EAR)	173.05	119.865	225.693	182.783	140.162	223.524	0.449	1	153.842	103.117	209.825	165.229	129.079	195.358	0.556	1	177.979	132.921	229.979	194.75	140.707	225.845	0.5	1
magnesium (%EAR)	134.613	112.323	175.264	124.737	103.1	156.68	0.609	1	133.295	109.682	184.027	124.068	103.116	143.24	0.611	1	142.793	121.932	161.156	118.235	103.631	169.546	0.682	1
phosphorus (%EAR)	325.713	251.789	416.717	303.066	248.552	383.975	0.58	1	302.415	267.297	403.527	296.261	272.053	366.298	0.611	1	352.987	259.441	424.499	311.123	224.521	389.877	0.545	1
iron (%EAR)	159.92	102.521	207.778	150.81	100.012	198.515	0.58	1	144.06	103.867	278.621	140.738	96.119	187.599	0.722	1	169.049	125.476	202.852	151.497	98.552	196.949	0.636	1
zinc (%EAR)	185.5	141.977	223.817	115.185	87.812	139.573	0.913	<0.001	159.092	132.995	197.434	105.565	89.201	113.657	1	0	209.558	178.925	239.219	118.416	84.395	139.617	1	<0.001
copper (%RNI)	112.821	92.212	169.696	110.378	81.855	146.223	0.609	1	104.681	82.194	196.078	93.561	76.221	136.943	0.778	0.8652	123.464	99.137	169.977	131.732	90.093	150.755	0.545	1
iodine (%RNI)	79.174	58.699	111.101	117.451	69.658	201.229	0.29	0.0168	74.743	59.375	117.725	197.33	94.941	254.68	0.278	1	79.693	57.225	112.244	109.547	63.779	154.918	0.318	1
potassium (%RNI)	86.101	68.432	108.924	84.961	69.167	104.917	0.565	1	85.77	68.645	120.857	82.932	68.042	105.888	0.722	1	90.033	79.273	102.819	88.07	71.812	104.745	0.545	1
sodium (%UL)	95.537	69.17	119.456	74.427	50.74	101.064	0.609	1	104.525	76.955	122.902	69.296	52.327	102.322	0.722	1	96.167	85.413	129.166	80.183	55.101	109.892	0.591	1
selenium (%RNI)	57.049	41.18	77.834	68.166	45.714	91.223	0.377	1	64.656	38.516	102.163	74.16	59.181	113.812	0.444	1	57.052	39.143	67.4	60.888	43.106	76.881	0.409	1
# Only Plant-based meat consumers, who had at least one Meat day/one Other day were included in the analysis
* Sign test; p-value is Bonferroni corrected;
CLES, Common Language Effect size of PBM days > Meat days and PBM dyas > Other days, respectively
AI, average population intake
EAR, estimated average requirement
RNI, reference nutrient intake
UL, tolerable upper level
